# Supplementary material for: Silica is unlikely to be soluble in upper crustal carbonatite melts
Source: Nat Commun. 2023 Feb 21;14:942. doi: 10.1038/s41467-023-35840-6 (PMC9944286; doi:10.1038/s41467-023-35840-6)
Supplement: Supplementary file 1 — Source Data [file 41467_2023_35840_MOESM1_ESM.xlsx]

## Sheet: Berkesi et al 2020
data
Berkesi, M., Bali, E., Bodnar, R. J., Szabó, Á. & Guzmics, T. Carbonatite and highly peralkaline nephelinite melts from Oldoinyo Lengai Volcano, Tanzania: The role of natrite-normative fluid degassing. Gondwana Research 85, 76–83 (2020)
carbonatite melt quenched from 800 oC (wt%)	no.	31	32	34	35	36	37	38	39	42	43	44	45	47	48	49	50	51	52	54	55	56
SiO2		0.805312	0.918525	0.91122	0.778753	0.617708	0.679015	0.627942	0.735674	0.933839	1.1054	1.09202	1.00421	0.736978	0.827248	0.960583	1.269	0.87861	0.970635	1.14138	0.830428	0.971654
TiO2		7.66964e-09	7.65438e-09	7.65731e-09	7.56071e-09	7.44226e-09	7.62938e-09	7.94864e-09	7.74394e-09	0	0.114352	0	0.0524589	0.178661	0	0.134958	0.194579	0.134562	0	0.140718	0	0.19127
Al2O3		0.253098	0.329138	0.298635	0.31755	0.349786	0.343322	0.34974	0.387197	0.144251	0.297314	0.399152	0.209836	0.312657	0.230675	0.388996	0.211499	0.379939	0.213066	0.289255	0.305535	0.313683
FeOT		0.544545	0.635313	0.359893	0.680464	1.17588	0.73242	0.437175	0.302014	0.736442	1.25787	0.722992	0.56206	0.498763	0.652253	0.801809	0.939057	0.467009	0.868047	0.453426	0.227193	0.160667
MnO		0	0.183705	7.65731e-09	7.56071e-09	7.44226e-09	7.62938e-09	7.94864e-09	0.147135	0.0531453	0.251573	0.0301247	0.119906	0.0818864	0.0715888	0.158774	0	0	0.0946961	0.0312708	0	0.175969
MgO		1.09676	0.566424	0.604927	0.438521	0.520958	1.85394	1.82024	1.4636	0.220173	1.60855	0.557307	0.539577	0.47643	0.898837	1.04791	0.473759	0.672809	1.50725	0.20326	0.391711	0.321334
SrO		0.337464	0.895562	0.788703	0.793875	0.602823	0.381469	0.341791	0.47238	1.17679	1.28836	1.14474	1.35644	1.36229	1.38405	1.24638	1.37052	1.7968	1.21527	2.27495	1.53551	1.8515
CaO		23.2467	21.3404	16.6317	27.642	24.4776	18.28	16.4775	18.3299	15.8221	17.4882	18.6848	19.6421	17.2259	20.7448	15.0677	17.4106	25.4559	16.414	27.0727	17.7837	20.0987
BaO		1.58762	1.00272	1.02608	0.771193	0.684688	0.930784	0.723326	0.580796	1.05531	0.991047	1.0619	1.24403	0.893306	0.811339	0.825625	0.752938	0.704471	1.02587	1.12575	1.51201	0.918098
Na2O		28.6461	26.7827	34.8101	22.6519	24.3436	29.6325	35.3396	32.4316	33.4132	27.9475	29.1306	30.2463	31.6454	27.9196	33.3902	33.7722	25.1314	32.0941	21.7879	33.1858	28.3233
K2O		3.0832	5.35806	5.24526	4.85398	6.16219	6.35527	5.11097	5.56789	7.25813	6.2131	7.04918	4.4665	7.11667	4.98735	7.0972	6.37036	5.21625	5.58707	5.01896	4.33233	5.24081
P2O5		3.98821	1.95187	1.60038	3.37208	2.61223	3.05175	2.99664	3.05111	1.8449	4.05567	2.42504	2.99016	1.90572	1.94881	2.76267	4.98293	1.45643	3.66947	2.68147	2.16225	1.98156
F-		12.0107	9.20822	11.3864	9.98014	8.87118	9.92582	11.8435	11.3449	8.07808	7.36424	7.52364	8.41591	8.91073	11.8599	9.61377	11.3364	13.6224	8.86197	10.3506	10.0513	13.9015
SO3		0.759295	6.46795	1.76118	2.80502	3.3639	3.05175	2.82972	1.96696	0.956615	3.34669	2.78653	2.08337	1.12408	4.72486	2.8103	1.92041	0.221631	2.5489	2.15768	1.27698	0.114762
Cl-		1.38821	2.15088	2.35845	1.61043	1.60009	2.09808	1.35922	1.78111	3.82646	2.08882	2.70369	0.786884	2.11416	1.43973	2.06406	2.19959	1.04483	2.35162	1.64172	2.72631	2.31055
CO2*		22.2528	22.2086	22.2171	23.3041	24.6173	22.6839	19.7426	21.4377	24.4805	24.5813	24.6883	26.2802	25.4164	21.4989	21.6291	16.7961	22.8169	22.5781	23.629	23.679	23.1246
total		100	100	100	100	100	100	100	100	100	100	100	100	100	100	100	100	100	100	100	100	100
CO2* - calculated from different to 100; FeOT - all Fe as FeO
coexisting silicate melt quenched from 800 oC (wt%)	no.	1	2	3	4	5	6	7	8	9	10	11	12	13	14	15	16	17	18	19	20	21
SiO2		46.22	44.19	43.56	47.17	45.01	44.02	43.43	41.34	46.22	43.32	44.19	44.79	41	44.86	43.56	45.77	44.77	40.63	45.85	47.03	44.72
TiO2		1.56	0.95	1.25	1.36	1.34	2.01	1.48	1.36	1.56	1.91	0.95	1.61	1.63	1.73	1.25	1.28	0.93	2.06	2.05	1.34	1.13
Al2O3		6.46	6.43	7.62	6.38	5.49	7.81	7.25	6.35	6.46	8.5	6.43	7.16	5.05	7.39	7.62	6.11	7.17	4.97	6.8	7.33	7.39
FeOT		10.1582	11.2559	9.45637	10.4011	12.2006	8.6016	8.13373	8.81754	10.1582	9.86125	11.2559	8.93451	10.4821	11.2469	9.45637	8.81754	9.37539	10.3651	10.1222	9.08747	8.85353
MnO		0.42	0.48	0.47			0.37		0.43	0.42	0.37	0.48	0.66	0.57	0.61	0.47	0.23	0.56	0.52	0.46	0.41	0.51
MgO		0.47	1.22	1.24	0.62	0.77	1.98	2.29	2.11	0.47	1.4	1.22	0.89	0.91	0.87	1.24	0.7	0.74	2.4	0.5	0.57	0.63
SrO		0	0.47	0.24	0	0.19	0.31	0.17	0.19	0	0	0.47	0.12	0.31	0.2	0.24	0.51	0.17	0.26	0.19	0.08	0
CaO		5.1	6.51	5.15	10.52	9.51	5.71	5.62	6.03	5.1	4.73	6.51	6.01	8.3	6.11	5.15	6.73	5.27	7.12	7.78	4.21	6.48
BaO		0.39	0.47	0.31	0.35	b.d.	0.13	0.64	0.55	0.29	0.6	0.6	0.51	0.45	0.49	0.77	0.68	0.23	0.4	0.49	0.28	0.31
Na2O		17.45	16.22	18.41	13.14	15.99	16.53	18.51	18.88	17.45	16.49	16.22	16.75	18.41	15.25	18.41	18.51	18.26	19.64	14.32	18.74	18.32
K2O		7.18	6.62	7.3	6.15	5.73	6.97	6.54	6.54	7.18	7.23	6.62	7.24	6.15	6.77	7.3	6.25	7.08	5.1	7.86	6.76	6.4
P2O5		0.28	0.27	0.43	0.14	0.36	0.54	0.49	0.63	0.28	0.54	0.27	0.42	0.43	0.12	0.43	0.87	0.3	0.7	0.21	0.13	0
F-		2.20263	3.05526	2.98421	2.11737	0.397895	2.84211	3.16895	4.70368	2.20263	3.89368	3.05526	3.15474	4.03579	3.29684	2.98421	2.64316	3.58105	4.00737	2.06053	2.44421	3.83684
SO3		1.56	1.63	1.49	0.93	1.55	1.74	2	2.23	1.56	1.47	1.63	1.88	2.52	1.06	1.49	1.01	1.56	1.88	0.98	1.16	1.51
Cl-		0.563662	0.428873	0.281831	0.220563	0.257324	0.392113	0.392113	0.306338	0.563662	0.41662	0.428873	0.392113	0.281831	0.257324	0.281831	0.45338	0.306338	0.465634	0.367606	0.514648	0.45338
total		100.014	100.2	100.192	99.499	98.7958	99.9558	100.115	100.468	99.9145	100.732	100.33	100.521	100.53	100.261	100.652	100.564	100.303	100.518	100.04	100.086	100.544
Calculation to pseudoternary
carbonatite melt
CaO		23.2467	21.3404	16.6317	27.642	24.4776	18.28	16.4775	18.3299	15.8221	17.4882	18.6848	19.6421	17.2259	20.7448	15.0677	17.4106	25.4559	16.414	27.0727	17.7837	20.0987
Na2O+K2O		31.7293	32.1407	40.0554	27.5059	30.5058	35.9878	40.4506	37.9995	40.6713	34.1606	36.1797	34.7128	38.7621	32.907	40.4874	40.1426	30.3477	37.6811	26.8069	37.5181	33.5641
SiO2+Al2O3+TiO2		1.05841	1.24766	1.20985	1.0963	0.967494	1.02234	0.977683	1.12287	1.07809	1.51706	1.49117	1.26651	1.2283	1.05792	1.48454	1.67507	1.39311	1.1837	1.57136	1.13596	1.47661
sum		56.0344	54.7288	57.8969	56.2441	55.9509	55.2901	57.9058	57.4523	57.5715	53.1659	56.3558	55.6214	57.2163	54.7097	57.0396	59.2283	57.1967	55.2788	55.4509	56.4378	55.1394
Normalizing to 100
CaO		41.4864	38.993	28.7264	49.1464	43.7483	33.062	28.4557	31.9046	27.4825	32.8936	33.1552	35.3139	30.1067	37.918	26.4161	29.3958	44.506	29.6931	48.8228	31.5103	36.4507
Na2O+K2O		56.6247	58.7273	69.184	48.9044	54.5225	65.089	69.8559	66.141	70.6449	64.2529	64.1989	62.4091	67.7466	60.1483	70.9812	67.776	53.0584	68.1656	48.3434	66.477	60.8714
SiO2+Al2O3+TiO2		1.88886	2.27972	2.08967	1.94919	1.72918	1.84904	1.6884	1.95444	1.87261	2.85346	2.646	2.27701	2.14676	1.9337	2.60264	2.82817	2.43565	2.14133	2.83378	2.01277	2.67795
Ca		16.6142	15.2518	11.8865	19.7555	17.494	13.0646	11.7764	13.1003	11.308	12.4987	13.3539	14.0381	12.3113	14.8262	10.7688	12.4433	18.1932	11.731	19.3487	12.7099	14.3644
CaO corrected by CaF2		5.52148	7.75102	0	12.9134	11.3856	3.63157	0	1.58726	3.90056	6.6201	7.58153	7.22201	4.07556	3.24216	0.879759	0.680538	5.35213	3.33558	11.7973	2.95007	0
Na2O+K2O		31.7293	32.1407	40.0554	27.5059	30.5058	35.9878	40.4506	37.9995	40.6713	34.1606	36.1797	34.7128	38.7621	32.907	40.4874	40.1426	30.3477	37.6811	26.8069	37.5181	33.5641
SiO2+Al2O3+TiO2		1.05841	1.24766	1.20985	1.0963	0.967494	1.02234	0.977683	1.12287	1.07809	1.51706	1.49117	1.26651	1.2283	1.05792	1.48454	1.67507	1.39311	1.1837	1.57136	1.13596	1.47661
sum		38.3092	41.1394	41.2652	41.5156	42.8589	40.6417	41.4283	40.7097	45.65	42.2978	45.2524	43.2013	44.0659	37.2071	42.8517	42.4982	37.0929	42.2004	40.1755	41.6042	35.0407
Normalizing to 100
CaO		14.4129	18.8409	0	31.1049	26.5653	8.93558	0	3.89899	8.5445	15.6512	16.7539	16.7171	9.24879	8.71383	2.05303	1.60133	14.429	7.90413	29.3644	7.09081	0
Na2O+K2O		82.8243	78.1264	97.0681	66.2544	71.1773	88.5489	97.6401	93.3428	89.0939	80.7622	79.9509	80.3513	87.9638	88.4428	94.4826	94.4571	81.8153	89.2909	66.7243	90.1788	95.786
SiO2+Al2O3+TiO2		2.76281	3.03277	2.9319	2.64071	2.25739	2.51549	2.35994	2.75824	2.36164	3.58663	3.29523	2.93164	2.78741	2.84334	3.46436	3.94152	3.75574	2.80495	3.91123	2.73041	4.21397
silicate melt
CaO		5.1	6.51	5.15	10.52	9.51	5.71	5.62	6.03	5.1	4.73	6.51	6.01	8.3	6.11	5.15	6.73	5.27	7.12	7.78	4.21	6.48
Na2O+K2O		24.63	22.84	25.71	19.29	21.72	23.5	25.05	25.42	24.63	23.72	22.84	23.99	24.56	22.02	25.71	24.76	25.34	24.74	22.18	25.5	24.72
SiO2+Al2O3+TiO2		54.24	51.57	52.43	54.91	51.84	53.84	52.16	49.05	54.24	53.73	51.57	53.56	47.68	53.98	52.43	53.16	52.87	47.66	54.7	55.7	53.24
sum		83.97	80.92	83.29	84.72	83.07	83.05	82.83	80.5	83.97	82.18	80.92	83.56	80.54	82.11	83.29	84.65	83.48	79.52	84.66	85.41	84.44
Normalizing to 100
CaO		6.0736	8.04498	6.18322	12.4174	11.4482	6.87538	6.78498	7.49068	6.0736	5.75566	8.04498	7.19244	10.3054	7.44124	6.18322	7.95038	6.31289	8.95372	9.1897	4.92917	7.67409
Na2O+K2O		29.3319	28.2254	30.8681	22.7691	26.1466	28.2962	30.2427	31.5776	29.3319	28.8635	28.2254	28.7099	30.4942	26.8177	30.8681	29.2499	30.3546	31.1117	26.1989	29.856	29.2752
SiO2+Al2O3+TiO2		64.5945	63.7296	62.9487	64.8135	62.4052	64.8284	62.9724	60.9317	64.5945	65.3809	63.7296	64.0977	59.2004	65.7411	62.9487	62.7998	63.3325	59.9346	64.6114	65.2148	63.0507

## Sheet: Berndt and Klemme 2022
data
Berndt, J. & Klemme, S. Origin of carbonatites-liquid immiscibility caught in the act. Nature Communications 13, 2892 (2022)
10 kV
carbonatite melt naturally quenhed (wt%)	no.	Lc100	Lc101	Lc103	Lc105	Lc106	Lc108	Lc109	Lc110	Lc111	Lc113	Lc115	Lc117	Lc121	Lc122	Lc123	Lc124
SiO2		15.58	16.3	29.97	27.44	23.31	33.72	30.38	33.94	25.27	34.78	33.71	52.18	30.62	28.33	27.56	31.82
TiO2		0.676	0.483	0.846	1.113	0.998	0.688	0.955	0.949	1.072	1.026	0.965	0.53	1.29	0.86	0.58	1.42
Al2O3		0.815	0.888	4.21	2.82	1.526	4.29	3.48	4.61	0	5.03	3.68	16.66	2.79	2.56	3.46	3.39
Cr2O3		0.131	0	0	0	0	0	0.174	0.076	0	0	0	0	0	0	0	0
FeOT		3.04	3.16	4.32	3.51	4.37	4.09	3.37	4.79	3.95	4.29	4.71	3.29	0.62	0.82	0.79	0.83
MnO		1.4	1.05	0.788	0.883	0.878	0.847	0.746	1.62	1.4	0.559	0.647	0.33	0.773	0.698	0.614	0.897
MgO		0.489	0.322	0.507	0.753	0.682	0.786	0.792	0	0.731	0.501	0.631	0.191	4.45	3.95	2.82	4.32
CaO		52.39	51.58	42.62	41.75	45.76	37.49	39.94	40.09	45.01	37.29	39.6	12.72	41.29	42.34	41.66	39.2
P2O5		0.125	0.182	0.216	0.27	0.149	0.113	0.061	0.297	0.113	0.282	0	0.11	0.544	0.199	0.066	0.139
Na2O		3.35	3.96	2.81	2.49	3.35	4.52	3.49	1.05	2.16	2.95	2.47	1.76	1.39	2.07	2.13	1.66
K2O		0.563	0.435	0.945	0.452	0.518	0.613	0.542	0.686	0.498	0.909	0.49	6.02	0.527	0.458	0.64	0.5
SO3		0.299	0.33	0.262	0.282	0	0.127	0	0.322	0.363	0.272	0.051	0.064	0.204	0.134	0.246	0.182
Cl-		0.41	0.487	0.25	0.341	0.478	0.19	0.342	0.451	0.421	0.421	0.187	0.258	0.317	0.279	0.173	0.315
F-		3.965	4.204	3.066	4.862	4.576	4.718	5.133	4.454	5.586	4.421	5.225	1.38	5.45	5.52	5.82	5.14
CO2		17.25	19.04	9.3	10.02	13.1	9.63	9.43	7.77	10.97	6.75	5.41	5.6	9.89	9.77	9.51	6.93
total		100.483	102.421	100.11	96.986	99.695	101.822	98.835	101.105	97.544	99.481	97.776	101.093	100.155	97.988	96.069	96.743
coexisting silicate melt naturally quenhed (wt%)	no.	Ls1001‡ (-8% Lc100)	Ls101‡ (-11% Lc101)	Ls103‡ (-10% Lc103)	Ls105‡ (-13% Lc105)	Ls106‡ (-13% Lc106)	Ls108‡ (-14% Lc108)	Ls109‡ (-13% Lc109)	Ls110‡ (-10% Lc110)	Ls111‡ (-8% Lc111)	Ls113‡ (-12% Lc113)	Ls115‡ (-14% Lc31)	Ls117‡ (-26% Lc117)	Ls121‡ (-9% Lc121)	Ls122‡ (-12% Lc122)	Ls123‡ (-13% Lc123)	Ls124‡ (-11% Lc124)
SiO2		60.48	61.64	57.34	58.44	62.53	57.04	58.08	58.37	60.69	56.73	57.46	60.8	57.53	57.13	57.78	56.51
TiO2		0.208	0.129	0.178	0.246	0.104	0.313	0	0.33	0.305	0.378	0.501	0.805	0.258	0.222	0.322	0.1
Al2O3		21.01	22.03	21.22	20.37	20.39	21.03	20.96	23.23	22.78	19.83	20.87	18.29	19.62	21.76	22.32	20.35
Cr2O3		0	0.237	0.107	0.1	0	0.175	0	0.034	0	0	0	0.077	0.103	0.283	0	0.203
FeOT		1.398	2.103	1.775	1.245	1.255	2.613	1.691	2.067	2.221	1.517	2.279	1.992	0.051	0.103	0.135	0.035
MnO		0.508	0.057	0.284	0.059	0.108	0.147	0.153	0	0.457	0	0.08	0.714	0.088	0.075	0.115	0.184
MgO		0.074	0.109	0.227	0.05	0.088	0.246	0.177	0.156	0.138	0.117	0.108	0.359	1.746	2.165	1.624	1.859
CaO		0.694	0	3.553	2.221	0.001	2.559	1.836	4.156	2.52	4.79	2.588	5.449	3.421	2.76	2.487	5.301
P2O5		0.067	0	0	0	0	0	0	0	0	0	0.028	0.071	0	0.094	0.037	0
Na2O		5.197	4.768	5.121	6.306	5.798	6.043	6.179	5.232	4.614	4.734	3.707	4.205	3.851	5.071	4.983	5.293
K2O		7.233	6.137	5.717	7.254	6.52	5.295	5.884	5.368	6.935	6.807	6.571	7.628	6.958	7.005	6.467	6.477
SO3		0.239	0.158	0.276	0	0.251	0.75	0.634	1.672	0.524	0	0	0.267	0	0.065	0.096	0
Cl-		0.187	0.174	0.244	0.191	0.227	0.159	0.164	0.173	0.202	0.193	0.151	0.221	0.246	0.168	0.12	0.218
F-		0.247	0.161	1.761	0.357	0.134	0.727	0.419	0.218	0.025	0.401	0.294	0.395	0.214	0.131	0.212	0.365
CO2		0	0.63	0	0.11	2.051	0	0	0	0	0	0	0	0.404	0	0	0.509
total		97.542	98.333	97.803	96.949	99.457	97.097	96.177	101.006	101.411	95.497	94.637	101.273	94.49	97.032	96.698	97.404
FeOT - all Fe as FeO
Calculation to pseudoternary
carbonatite melt
CaO		52.39	51.58	42.62	41.75	45.76	37.49	39.94	40.09	45.01	37.29	39.6	12.72	41.29	42.34	41.66	39.2
Na2O+K2O		3.913	4.395	3.755	2.942	3.868	5.133	4.032	1.736	2.658	3.859	2.96	7.78	1.917	2.528	2.77	2.16
SiO2+Al2O3+TiO2		17.071	17.671	35.026	31.373	25.834	38.698	34.815	39.499	26.342	40.836	38.355	69.37	34.7	31.75	31.6	36.63
sum		73.374	73.646	81.401	76.065	75.462	81.321	78.787	81.325	74.01	81.985	80.915	89.87	77.907	76.618	76.03	77.99
Normalizing to 100
CaO		71.4013	70.0377	52.3581	54.8873	60.6398	46.1013	50.6936	49.296	60.8161	45.4839	48.9402	14.1538	52.9991	55.2612	54.7942	50.2629
Na2O+K2O		5.33295	5.96774	4.61297	3.86774	5.12576	6.31202	5.1176	2.13464	3.59141	4.70696	3.65816	8.65695	2.46063	3.29949	3.6433	2.76959
SiO2+Al2O3+TiO2		23.2657	23.9945	43.029	41.245	34.2344	47.5867	44.1888	48.5693	35.5925	49.8091	47.4016	77.1893	44.5403	41.4393	41.5625	46.9676
Ca		37.4428	36.8639	30.4602	29.8384	32.7044	26.7939	28.5449	28.6521	32.1683	26.6509	28.3019	9.0909	29.5097	30.2601	29.7741	28.016
CaO corrected by CaF2		46.5385	45.3758	38.0952	34.5747	39.0068	30.5272	32.3648	33.5168	36.7662	30.7655	31.889	10.6834	33.2469	34.1936	33.0709	31.6144
Na2O+K2O		3.913	4.395	3.755	2.942	3.868	5.133	4.032	1.736	2.658	3.859	2.96	7.78	1.917	2.528	2.77	2.16
SiO2+Al2O3+TiO2		17.071	17.671	35.026	31.373	25.834	38.698	34.815	39.499	26.342	40.836	38.355	69.37	34.7	31.75	31.6	36.63
sum		67.5225	67.4418	76.8762	68.8897	68.7088	74.3582	71.2118	74.7518	65.7662	75.4605	73.204	87.8334	69.8639	68.4716	67.4409	70.4044
Normalizing to 100
CaO		68.9229	67.2814	49.554	50.1885	56.7712	41.0543	45.4486	44.8375	55.9044	40.7704	43.5618	12.1633	47.5881	49.9384	49.0369	44.904
Na2O+K2O		5.79511	6.51673	4.88447	4.27059	5.62956	6.90307	5.66199	2.32235	4.04159	5.11393	4.04349	8.85768	2.7439	3.69204	4.1073	3.06799
SiO2+Al2O3+TiO2		25.2819	26.2019	45.5615	45.5409	37.5993	52.0427	48.8894	52.8402	40.054	54.1157	52.3947	78.9791	49.668	46.3696	46.8558	52.028
silicate melt
CaO		0.694	0	3.553	2.221	0.001	2.559	1.836	4.156	2.52	4.79	2.588	5.449	3.421	2.76	2.487	5.301
Na2O+K2O		12.43	10.905	10.838	13.56	12.318	11.338	12.063	10.6	11.549	11.541	10.278	11.833	10.809	12.076	11.45	11.77
SiO2+Al2O3+TiO2		81.698	83.799	78.738	79.056	83.024	78.383	79.04	81.93	83.775	76.938	78.831	79.895	77.408	79.112	80.422	76.96
sum		94.822	94.704	93.129	94.837	95.343	92.28	92.939	96.686	97.844	93.269	91.697	97.177	91.638	93.948	94.359	94.031
Normalizing to 100
CaO		0.731898	0	3.81514	2.34191	0.00104884	2.77308	1.97549	4.29845	2.57553	5.13568	2.82234	5.60729	3.73317	2.9378	2.63568	5.6375
Na2O+K2O		13.1088	11.5148	11.6376	14.2982	12.9197	12.2865	12.9795	10.9633	11.8035	12.3739	11.2087	12.1767	11.7953	12.8539	12.1345	12.5171
SiO2+Al2O3+TiO2		86.1593	88.4852	84.5472	83.3599	87.0793	84.9404	85.045	84.7382	85.621	82.4904	85.969	82.216	84.4715	84.2083	85.2298	81.8453

## Sheet: Guzmics et al 2019
data
Guzmics, T. et al. Natrocarbonatites: A hidden product of three-phase immiscibility. Geology 47, 527–530 (2019)
silicate melt quenched from 850 oC (wt%)	no.	11	12	15	17	18	29	32	35	37
SiO2		55.52	49.46	51.69	59.79	52.61	51.18	51.58	48.58	56.96
TiO2		2.5	2.23	3.74	0.79	1.93	3.05	2.21	4.29	1.65
Al2O3		13.55	7.39	10.64	14.22	12.06	11.66	12.26	8.74	13.21
FeOT		5.77	7.27	9.64	6.39	9.25	9.5	9.37	10.05	6.15
MnO		0.26	0.45	0.34	0.3	0.37	0.33	0.3	0.41	0.33
MgO		0.69	0.86	0.58	0.33	0.52	0.6	0.48	0.82	0.48
SrO		0.25	0.51	0.18	0.13	0.19	0.28	0.19	0.45	0.11
CaO		6.55	10.69	6.47	1.62	5.42	6.64	5.58	9.59	2.16
BaO		0.14	0.16	0.05	0.23	0.08	0.26	0.13	0.23	0.15
Na2O		5.3	10.83	7.92	6.08	7.99	7.32	9.48	7.35	8.72
K2O		6.04	4.37	4.4	7.42	5.42	4.92	4.22	4.55	6.94
P2O5		0.1	0.29	0.19	0.17	0.19	0.35	0.21	0.48	0.1
F-		2.32	4.56	2.13	1.3	1.91	2.05	1.5	2.83	1.74
SO3		0.17	0.76	0.85	0.06	0.82	0.6	0.98	0.63	0.24
Cl-		0.33	0.64	0.43	0.26	0.4	0.42	0.49	0.47	0.27
total		99.49	100.47	99.25	99.09	99.16	99.16	98.98	99.47	99.21
coexisting carbonatite melt quenched from 850 oC (wt%)	no.	6	7	11	12	14	15	16	17	18
SiO2		1.25	1.44	0.17	1.25	0.51	0.83	1.89	0.56	1.43
TiO2		0.37	0.09	0.07	0.43	0.11	0.43	0.44	0.22	0.41
Al2O3		0.18	0.05	0.45	0.03	0.06	0.14	0.02	0.09	1.04
FeOT		0.89	0.79	0.62	1.41	1.2	0.89	3.18	0.73	1.76
MnO		0.14	0.05	0.16	0.78	0.19	0.15	0.38	0.16	0.48
MgO		1.04	0.6	0.15	1.32	0.64	0.64	1.29	0.53	1.53
SrO		1.48	1.79	1.36	1.79	1.12	1.22	1.47	1.34	1.76
CaO		40.77	40.05	39.3	31.47	29.2	34.61	33.97	34.21	30.21
BaO		1.05	0.87	0.3	1.61	0.77	0.62	1.11	0.6	1.49
Na2O		8.38	8.77	13.11	14.89	20.51	15.64	13.25	16.08	13.69
K2O		2.91	2.78	1.86	1.78	3.41	3.1	1.87	3.47	4.27
P2O5		2.3	1.93	3.91	2.9	1.67	2.42	1.65	3.01	2.39
F-		7.77	8.87	11.14	12.55	6.99	5.12	8.98	8.82	14.32
SO3		1.79	3.2	3.97	3.63	4.05	3.31	1.6	3.19	4.91
Cl-		1.21	1.7	0.67	0.7	2.56	1.88	1.29	2.61	1.49
CO2*		28.47	27.02	22.76	23.46	27.01	29	27.61	24.38	18.82
total		100	100	100	100	100	100	100	100	100
CO2* - calculated from different to 100; FeOT - all Fe as FeO
Calculation to pseudoternary
carbonatite melt
CaO		40.77	40.05	39.3	31.47	29.2	34.61	33.97	34.21	30.21
Na2O+K2O		11.29	11.55	14.97	16.67	23.92	18.74	15.12	19.55	17.96
SiO2+Al2O3+TiO2		1.8	1.58	0.69	1.71	0.68	1.4	2.35	0.87	2.88
sum		53.86	53.18	54.96	49.85	53.8	54.75	51.44	54.63	51.05
Normalizing to 100
CaO		75.6962	75.3103	71.5066	63.1294	54.2751	63.2146	66.0381	62.6213	59.1773
Na2O+K2O		20.9618	21.7187	27.238	33.4403	44.461	34.2283	29.3935	35.7862	35.1812
SiO2+Al2O3+TiO2		3.342	2.97104	1.25546	3.43029	1.26394	2.55708	4.56843	1.59253	5.64153
Ca		29.138	28.6235	28.0874	22.4914	20.869	24.7355	24.2781	24.4497	21.5909
CaO corrected by CaF2		29.3031	26.9597	22.8597	12.9488	18.8842	27.054	20.7174	21.1935	9.07669
Na2O+K2O		11.29	11.55	14.97	16.67	23.92	18.74	15.12	19.55	17.96
SiO2+Al2O3+TiO2		1.8	1.58	0.69	1.71	0.68	1.4	2.35	0.87	2.88
sum		42.3931	40.0897	38.5197	31.3288	43.4842	47.194	38.1874	41.6135	29.9167
Normalizing to 100
CaO		69.1223	67.2485	59.3455	41.332	43.4278	57.325	54.2519	50.9294	30.3399
Na2O+K2O		26.6317	28.8104	38.8632	53.2098	55.0084	39.7085	39.5942	46.9799	60.0334
SiO2+Al2O3+TiO2		4.24597	3.94116	1.79129	5.45823	1.56379	2.96648	6.15386	2.09067	9.62673
silicate melt
CaO		6.55	10.69	6.47	1.62	5.42	6.64	5.58	9.59	2.16
Na2O+K2O		11.34	15.2	12.32	13.5	13.41	12.24	13.7	11.9	15.66
SiO2+Al2O3+TiO2		71.57	59.08	66.07	74.8	66.6	65.89	66.05	61.61	71.82
sum		89.46	84.97	84.86	89.92	85.43	84.77	85.33	83.1	89.64
Normalizing to 100
CaO		7.32171	12.5809	7.62432	1.8016	6.34438	7.83296	6.53932	11.5403	2.40964
Na2O+K2O		12.6761	17.8887	14.518	15.0133	15.6971	14.4391	16.0553	14.3201	17.4699
SiO2+Al2O3+TiO2		80.0022	69.5304	77.8576	83.1851	77.9586	77.728	77.4054	74.1396	80.1205

## Sheet: Guzmics et al 2012
data
Guzmics, T. et al. Liquid immiscibility between silicate, carbonate and sulfide melts in melt inclusions hosted in co-precipitated minerals from Kerimasi volcano (Tanzania): evolution of carbonated nephelinitic magma. Contributions to Mineralogy and Petrology 164, 101–122 (2012)
silicate melt quenched from 1050 oC (wt%)	no.	22	49	64	67	95	107	135	143	192
SiO2		29.647	31.109	29.33	31.551	29.0296	30.021	27.2978	31.3938	29.713
TiO2		3.833	3.035	3.358	3.292	3.08542	3.026	3.79131	3.69992	4.12
Al2O3		6.728	6.659	5.667	5.882	6.04088	6.221	5.98025	5.50006	6.985
FeOT		11.851	11.186	11.798	11.323	10.8251	11.777	10.8449	10.8711	11.9
MnO		0.891	0.912	0.957	0.971	0.974236	1.069	0.783523	0.823084	0.819
MgO		4.603	4.575	4.797	4.281	5.56297	5.223	4.547	4.29204	4.541
CaO		22.511	21.536	22.437	21.523	23.4451	22.924	24.369	24.3429	21.223
BaO		0.109	0.071	0.103	0.082	0.120756	0.133	0.169121	0.183411	0.172
Na2O		7.74	6.574	6.362	5.655	9.33404	7.323	10.9211	5.69253	6.959
K2O		2.495	2.342	2.57	2.191	2.22887	2.607	3.15015	2.30622	3.134
P2O5		2.092	2.255	2.006	2.283	1.98122	2.121	2.22426	2.03337	1.843
F-		0.09	0.166	0.259	0.082	0.123826	0.187	0.08	0.1	0.074
SO3		1.515	1.228	1.792	1.102	1.27395	1.51	1.12339	1.07895	1.255
Cl-		0	0	0.028	0.007	0.028654	0	0.0235485	0.00905732	0.014
total		94.105	91.648	91.464	90.225	94.0546	94.142	95.3053	92.3264	92.752
coexisting carbonatite melt quenched from 1050 oC (wt%)	no.	23	50	63	66	94	106	134	142	191
SiO2		1.71	1.53669	1.413	1.82	1.37857	1.29565	1.64377	1.32	1.368
TiO2		0.589	0.625969	0.45	0.44	0.472112	0.479239	0.426643	0.462	0.524
Al2O3		0.035	0.0384472	0.063	0.09	0.113307	0.0170836	0.0189398	0.058	0.06
FeOT		0.971	0.744915	1.421	0.679	1.48999	1.26868	1.47232	1.147	1.094
MnO		0.18	0.217467	0.264	0.11	0.234168	0.231078	0.329951	0.277	0.254
MgO		1.16	1.74214	1.807	1.312	2.33601	2.51398	2.36448	1.52	1.966
CaO		38.759	41.1637	38.523	37.059	38.9861	38.3202	32.4517	38.074	35.365
BaO		0.192	0.140573	1.144	0.221	0.192622	0.320991	0.260173	0.283	0.258
Na2O		7.688	8.44397	8.2	11.035	9.70285	10.3248	15.2824	8.444	9.82
K2O		8.151	4.34934	6.389	7.427	5.3868	5.53238	4.39801	6.657	9.076
P2O5		4.482	4.52235	6.268	4.971	3.92136	5.28512	5.29815	4.806	4.732
F-		0.274	0.812197	0.769	0.338	0.765766	0.986351	0.950884	0.484	0.965
SO3		0.126	0.180619	0.38	0.049	0.0651515	0.125879	0.169461	0.184	0.114
Cl-		0.01	0.0132162	0.018	0.007	0.0151076	0.00629395	0.0109651	0	0.018
CO2*		35.673	35.4684	32.891	34.442	34.9401	33.2923	34.9221	36.284	34.386
total		100	100	100	100	100	100	100	100	100
CO2* - calculated from different to 100; FeOT - all Fe as FeO
Calculation to pseudoternary
carbonatite melt
CaO		38.759	41.1637	38.523	37.059	38.9861	38.3202	32.4517	38.074	35.365
Na2O+K2O		15.839	12.7933	14.589	18.462	15.0897	15.8571	19.6804	15.101	18.896
SiO2+Al2O3+TiO2		2.334	2.2011	1.926	2.35	1.96399	1.79198	2.08936	1.84	1.952
sum		56.932	56.1582	55.038	57.871	56.0397	55.9694	54.2215	55.015	56.213
Normalizing to 100
CaO		68.0795	73.2997	69.9935	64.0373	69.5687	68.4665	59.8503	69.2066	62.9125
Na2O+K2O		27.8209	22.7809	26.5071	31.902	26.9267	28.3318	36.2963	27.4489	33.615
SiO2+Al2O3+TiO2		4.09963	3.91947	3.4994	4.06076	3.50463	3.20171	3.85337	3.34454	3.47251
silicate melt
CaO		22.511	21.536	22.437	21.523	23.4451	22.924	24.369	24.3429	21.223
Na2O+K2O		10.235	8.916	8.932	7.846	11.5629	9.93	14.0713	7.99875	10.093
SiO2+Al2O3+TiO2		40.208	40.803	38.355	40.725	38.1559	39.268	37.0693	40.5938	40.818
sum		72.954	71.255	69.724	70.094	73.1639	72.122	75.5096	72.9354	72.134
Normalizing to 100
CaO		30.8564	30.2238	32.1797	30.7059	32.0446	31.785	32.2727	33.376	29.4216
Na2O+K2O		14.0294	12.5128	12.8105	11.1935	15.8041	13.7683	18.6351	10.9669	13.992
SiO2+Al2O3+TiO2		55.1142	57.2633	55.0098	58.1006	52.1512	54.4466	49.0922	55.6572	56.5864
sil
carb

## Sheet: Kjarsgaard et al 1995
data
Kjarsgaard, B. A., Hamilton, D. L. & Peterson, T. D. in Carbonatite Volcanism (eds Keith Bell & J. Keller) Vol. 4, 163–190 (1995)
		experimental temperature 850 oC
silicate melt (wt%)	no.	8	9	10	11	12	13
SiO2		48.63	40.11	47.66	50.08	47.58	46.31
TiO2		0.52	0.88	0.46	0.42	0.57	0.56
Al2O3		13.85	14.49	15.74	17.67	16.54	13.13
FeOT		6.35	7.48	5.63	4.53	4.88	7.22
MnO		0.28	0.2	0.27	0.2	0.2	0.3
MgO		0.12	0.75	0.25	0.16	0.21	0.43
SrO		0.18	0.34	0.08	0.12	0.07	0.16
CaO		1.89	5.51	1.6	0.99	1	2.38
BaO		0.48	0.25	0.32	0.17	0.17	0.24
Na2O		12	12.02	12.41	11.09	11.4	12.3
K2O		7.27	5.39	7.38	7.41	7.56	7.33
P2O5		0.08	0.23	0.08	0.08	0.07	0.16
F-		0.31	0.33	0.34	0.27	0.25	0.49
Cl-		0.38	0.37	0.08	0.33	0.27	0.44
total		92.34	88.35	92.3	93.52	90.77	91.45
coexisting carbonatite melt (wt%)	no.	8	9	10	11	12	13
SiO2		2.1	1.26	1.77	1.78	1.35	1.89
TiO2		0.06	0.09	0.2	0.13	0.06	0.1
Al2O3		0.51	0.28	0.59	0.18	0.09	0.26
FeOT		1.41	1.03	1.79	0.94	1.09	0.54
MnO		0.15	0.35	0.52	0.34	0.16	0.24
MgO		0.48	0.18	0.31	0.25	0.19	0.11
SrO		1.54	2.31	2.55	1.87	1.61	2.19
CaO		26.81	24.28	22.64	23.76	16.37	15.68
BaO		1.08	1.98	2.51	1.23	1.45	1.51
Na2O		16.86	20.08	18.45	22.42	26.33	30.08
K2O		2.03	2.73	3.43	3.51	4.92	8.65
P2O5		2.06	1.55	1	1.05	1.22	1.02
F-		1.34	2.55	1.91	1.61	1.44	1.88
Cl-		1.31	1.71	1.4	1.17	1.55	1.93
total		57.74	60.38	59.07	60.24	57.83	66.08
FeOT - all Fe as FeO
Calculation to pseudoternary
carbonatite melt
CaO		26.81	24.28	22.64	23.76	16.37	15.68
Na2O+K2O		18.89	22.81	21.88	25.93	31.25	38.73
SiO2+Al2O3+TiO2		2.67	1.63	2.56	2.09	1.5	2.25
sum		48.37	48.72	47.08	51.78	49.12	56.66
Normalizing to 100
CaO		55.4269	49.8358	48.0884	45.8864	33.3265	27.6738
Na2O+K2O		39.0531	46.8186	46.4741	50.0772	63.6197	68.3551
SiO2+Al2O3+TiO2		5.51995	3.34565	5.43755	4.03631	3.05375	3.97106
silicate melt
CaO		1.89	5.51	1.6	0.99	1	2.38
Na2O+K2O		19.27	17.41	19.79	18.5	18.96	19.63
SiO2+Al2O3+TiO2		63	55.48	63.86	68.17	64.69	60
sum		84.16	78.4	85.25	87.66	84.65	82.01
Normalizing to 100
CaO		2.24572	7.02806	1.87683	1.12936	1.18133	2.90209
Na2O+K2O		22.8969	22.2066	23.2141	21.1043	22.3981	23.9361
SiO2+Al2O3+TiO2		74.8574	70.7653	74.9091	77.7664	76.4206	73.1618

## Sheet: Mitchell 2009
data
Mitchell, R. H. Peralkaline nephelinite–natrocarbonatite immiscibility and carbonatite assimilation at Oldoinyo Lengai, Tanzania. Contributions to Mineralogy and Petrology 158, 589–598 (2009)
silicate melt naturally quenched (wt%)	no.	A-LS	B-LS	C-LS	D-LS
SiO2		45.16	45.62	43.34	44.31
TiO2		1.79	1.98	1.11	1.16
Al2O3		7.34	7.64	4.47	4.93
FeOT		10.3	11.22	14.5	11.84
MnO		0.4	0.53	0.9	0.42
MgO		1.34	1.63	0.99	0.42
SrO		0	0	0	0
CaO		5.07	5.14	5.51	3.59
Na2O		13.41	12.89	16.07	15.44
K2O		7.03	6.79	5.9	6.73
SO3		1.47	1.63	3.86	2.17
Cl-		0.43	0.44	0.39	0.4
total		93.74	95.51	97.04	91.41
coexisting carbonatite melt (wt%)	no.	A	B	C	D
SiO2		1.63	2.58	1.56	0.74
TiO2		0.54	0.6	0.45	0.29
Al2O3		0	0	0.24	0.37
FeOT		1.44	2.21	1.1	0.3
MnO		0	0.3	0.45	0
MgO		0.59	1	0.44	0
SrO		1.22	1.34	1.26	2.12
CaO		19.25	22.01	16.63	15.45
Na2O		24.59	20.22	27.31	32.97
K2O		5.83	4.67	5.71	3.18
P2O5		1.48	2.85	2.29	2.69
SO3		4.63	3.36	2.53	2.09
total		61.2	61.14	59.97	60.2
FeOT - all Fe as FeO
Calculation to pseudoternary
carbonatite melt
CaO		19.25	22.01	16.63	15.45
Na2O+K2O		30.42	24.89	33.02	36.15
SiO2+Al2O3+TiO2		2.17	3.18	2.25	1.4
sum		51.84	50.08	51.9	53
Normalizing to 100
CaO		37.1335	43.9497	32.0424	29.1509
Na2O+K2O		58.6806	49.7005	63.6224	68.2075
SiO2+Al2O3+TiO2		4.18596	6.34984	4.33526	2.64151
silicate melt
CaO		5.07	5.14	5.51	3.59
Na2O+K2O		20.44	19.68	21.97	22.17
SiO2+Al2O3+TiO2		54.29	55.24	48.92	50.4
sum		79.8	80.06	76.4	76.16
Normalizing to 100
CaO		6.35338	6.42018	7.21204	4.71376
Na2O+K2O		25.614	24.5816	28.7565	29.1098
SiO2+Al2O3+TiO2		68.0326	68.9983	64.0314	66.1765

## Sheet: Weidendorfer et al 2017
data
Weidendorfer, D., Schmidt, M. W. & Mattsson, H. B. A common origin of carbonatite magmas. Geology 45, 507–510 (2017)
	experimental temperatures (oC)
silicate saturated carbonatite melts (wt%)	650	700	750	800	800	800	800	650	700	750	800	1050	1000
SiO2	0.3	0.2	0.2	0.3	0.2	0.2	1	0.2	0.3	0.3	0.4	7	6.1
TiO2	0	0	0	0.1	0.1	0.1	0	0	0.1	0	0.1	0.2	0.4
Al2O3	0	0	0	0	0	0	0	0	0	0	0	0.1	0.1
FeOT	0.1	0.2	0.2	0.3	0.1	0.5	0.3	0.2	0.7	0.8	1.1	1.4	1.7
MnO	0.1	0.2	0.2	0.3	0.1	0.5	0.3	0.2	0.3	0.3	0.5	0.1	0.4
MgO	0.3	0.3	0.4	0.7	0.9	0.3	0.5	0.2	0.6	0.7	1.4	0.7	0.5
SrO	0.9	1.1	0.9	1	0.6	1	0.9	0.8	1	1	1.1	1	2.8
CaO	11.7	15.2	13.4	13.5	12.6	15.5	14.6	13.5	21.9	18.6	17.2	39.8	44.1
BaO	1.7	1.7	1.6	2.6	2.9	1.4	2.1	1	1.9	2	2.6	0.3	0.6
Na2O	32	28.4	28.7	29.2	32.4	28.2	28	31.6	25	26.6	26.8	6.6	7.4
K2O	5.9	8.5	9.5	8.4	5.5	8.9	9.4	5.4	4.6	5.7	5.3	1.3	1.4
P2O5	0.6	0.8	0.7	0.7	0.6	0.6	0.8	0.7	0.9	1.5	1.7	3.7	2.9
F-	0.1	0.1	0.1	0.1	0	0.1	0.1	0.1	0.1	0.1	0.2	0.1	1.1
SO3	3	2.5	2.8	2.9	2.2	3.4	2.6	3.1	2	2.4	2.5	0.5	0.4
Cl-	3.7	3.5	5.5	5.1	6.8	4.9	6.4	4	4.9	5.4	5.2	0.6	0.4
CO2*	39.6	37.3	35.8	34.8	35	34.4	33	39	35.7	34.6	33.9	36.6	29.7
total	100	100	100	100	100	100	100	100	100	100	100	100	100
CO2* - calculated from different to 100; FeOT - all Fe as FeO
Calculation to pseudoternary
carbonatite melt
CaO	11.7	15.2	13.4	13.5	12.6	15.5	14.6	13.5	21.9	18.6	17.2	39.8	44.1
Na2O+K2O	37.9	36.9	38.2	37.6	37.9	37.1	37.4	37	29.6	32.3	32.1	7.9	8.8
SiO2+Al2O3+TiO2	0.3	0.2	0.2	0.4	0.3	0.3	1	0.2	0.4	0.3	0.5	7.3	6.6
sum	49.9	52.3	51.8	51.5	50.8	52.9	53	50.7	51.9	51.2	49.8	55	59.5
Normalizing to 100
CaO	23.4469	29.0631	25.8687	26.2136	24.8031	29.3006	27.5472	26.6272	42.1965	36.3281	34.5382	72.3636	74.1176
Na2O+K2O	75.9519	70.5545	73.7452	73.0097	74.6063	70.1323	70.566	72.9783	57.0328	63.0859	64.4578	14.3636	14.7899
SiO2+Al2O3+TiO2	0.601202	0.382409	0.3861	0.776699	0.590551	0.567108	1.88679	0.394477	0.770713	0.585937	1.00402	13.2727	11.0924
